# Supplementary material for: Interprofessional Therapeutic Drug Monitoring of Carbapenems Improves ICU Care and Guideline Adherence in Acute-on-Chronic Liver Failure
Source: Antibiotics (Basel). 2023 Dec 14;12(12):1730. doi: 10.3390/antibiotics12121730 (PMC10740747; doi:10.3390/antibiotics12121730)
Supplement: Supplementary file 1 [file antibiotics-12-01730-s001.zip]

Archive with 1 entries (1 files):
- antibiotics-2769478-supplementary.pdf
